# Supplementary material for: Metabarcoding of native and invasive species in stomach contents of Great Lakes fishes
Source: PLoS One. 2020 Aug 11;15(8):e0236077. doi: 10.1371/journal.pone.0236077 (PMC7419000; doi:10.1371/journal.pone.0236077)
Supplement: S1 File — (XLSX) [file pone.0236077.s002.xlsx]

## Sheet: 1strties_finaldata_plos
ITSAMNUM	Mysis_percent_relative_read_abundance	Mysis_RRA_presabs_at._010	Mysis_RRA_seqnum_0.10cutoff	Limnocal_percent_relative_read_abundance	Limno_RRA_presabs_at._010	Limno_RRA_seqnum_0.10_cutoff	Leptosic_percent_relative_read_abundance	Leptosic_RRA_presabs_at_0.10	Leptosic_RRA_seqnum_0.10cutoff	LERAY_SQREADNUM	Year_Col	yearcode	Predator_Spec	Pred_nat	Pred_code	SITE_Col	site_code	Col_Depth_m	PredTL_mm	BYTHOTREPHES_BY_UNI_SEQCOUNT	BYTHOTREPHES_BY_UNI_PRES1_ABS0	BYTHTREPHES_BYTARGET_PRES1_ABS0	BYTHOREPHES_BYTARGET_SEQCOUNT	CERC_BY_UNI_PRES1_ABS0	CERC_BY_UNI_SEQCOUNT	CERC_BY_TARGET_PRES1_ABS0	CERC_BY_TARGET_SEQCOUNT	HEMI_BY_UNI_PRES1_ABS0	HEMI_BY_UNI_SQCOUNT	HEMI_BY_TARGETPRES1_ABS0	HEMI_BY_TARGET_SEQCOUNT	QUAG_BY_TARGET_PRES1_ABS0	QUAG_BY_TARGET_SEQCOUNT	QUAG_BY_UNI_SQCOUNT	QUAG_BY_UNI_PRES1_ABS0	DREI_POLY_BY_UNI_PRES1_ABS0	DREI_POLY_BY_UNI_SQCOUNT	DREI_POLY_BY_TARGET_PRES1_ABS0	DREI_POLY_BY_TARGET_SQCOUNT
1	0.01819	1	4	0.00455	0	0	0.40025	1	88	21986	2010	2	Smelt	2	5	SturgeonBay	2	82	137	0	0	0	0	0	0	0	0	0	0	0	0	0	0	0	0	0	0	0	0
2	0	0	0	0.14888	1	31	57.2039	1	11911	20822	2010	2	Smelt	2	5	SturgeonBay	2	82	93	0	0	0	0	0	0	0	0	0	0	0	0	0	0	0	0	0	0	0	0
3	0	0	0	0	0	0	0.019	0	0	15792	2009	1	Smelt	2	5	Frankfort	1	73	54	0	0	0	0	0	0	0	0	0	0	0	0	0	0	0	0	0	0	0	0
4	1.30763	1	97	0.32354	1	24	61.526	1	4564	7418	2010	2	Smelt	2	5	Frankfort	1	128	59	0	0	0	0	0	0	0	0	0	0	0	0	0	0	0	0	0	0	0	0
5	78.125	0	0	0	0	0	0	0	0	128	2009	1	Smelt	2	5	Frankfort	1	73	94	0	0	0	0	0	0	0	0	0	0	0	0	0	0	0	0	0	0	0	0
6	0	0	0	0	0	0	0	0	0	26	2009	1	SlimySculpin	1	4	TwoRivers	3	91	91	0	0	0	0	0	0	0	0	0	0	0	0	0	0	0	0	0	0	0	0
7	1.20846	1	4	0	0	0	0	0	0	331	2010	2	Bloater	1	2	TwoRivers	3	99	155	0	0	0	0	0	0	0	0	0	0	0	0	0	0	0	0	0	0	0	0
8	0	0	0	0	0	0	0	0	0	332	2010	2	Bloater	1	2	TwoRivers	3	99	147	5	1	0	0	0	0	0	0	0	0	0	0	0	0	0	0	0	0	0	0
9	0.801	1	128	1.02003	1	163	58.7422	1	9387	15980	2010	2	Smelt	2	5	TwoRivers	3	99	101	0	0	0	0	0	0	0	0	0	0	0	0	0	0	0	0	0	0	0	0
10	0.00355	0	1	0.00355	0	0	57.9026	1	16310	28168	2010	2	Smelt	2	5	SturgeonBay	2	82	104	0	0	0	0	0	0	0	0	0	0	0	0	0	0	0	0	0	0	0	0
11	16.6004	1	1669	2.36722	1	238	49.443	1	4971	10054	2010	2	Smelt	2	5	Frankfort	1	82	100	5	1	0	0	0	0	0	0	0	0	0	0	0	0	0	0	0	0	0	0
12	0.05495	0	1	0	0	0	0	0	0	1820	2009	1	Smelt	2	5	Frankfort	1	73	53	0	0	0	0	0	0	0	0	0	0	0	0	0	0	0	0	0	0	0	0
13	0	0	0	0	0	0	0	0	0	60	2009	1	SlimySculpin	1	4	SturgeonBay	2	82	47	0	0	0	0	0	0	0	0	0	0	0	0	0	0	0	0	0	0	0	0
14	7.96296	1	43	0	0	0	0	0	0	540	2009	1	SlimySculpin	1	4	Frankfort	1	91	57	0	0	0	0	0	0	0	0	0	0	0	0	0	0	0	0	0	0	0	0
15	0	0	0	0	0	0	0	0	0	163	2010	2	Bloater	1	2	TwoRivers	3	99	131	0	0	0	0	0	0	0	0	0	0	0	0	0	0	0	0	0	0	0	0
16	8.73435	1	314	0.52851	1	19	21.1683	1	761	3595	2010	2	Bloater	1	2	TwoRivers	3	99	104	0	0	0	0	0	0	0	0	0	0	0	0	0	0	0	0	0	0	0	0
17	0.00455	0	1	0.03186	0	0	42.2557	1	9284	21971	2010	2	Smelt	2	5	SturgeonBay	2	82	109	0	0	0	0	0	0	0	0	0	0	0	0	0	0	0	0	0	0	0	0
18	0	0	0	0	0	0	70.6061	1	11590	16415	2010	2	Smelt	2	5	SturgeonBay	2	82	108	0	0	0	0	0	0	0	0	0	0	0	0	0	0	0	0	0	0	0	0
19	1.0207	1	36	4.05444	1	143	61.0434	1	2153	3527	2010	2	Smelt	2	5	Frankfort	1	82	98	0	0	0	0	0	0	0	0	0	0	0	0	0	0	0	0	0	0	0	0
20	16.2236	1	1593	6.61982	1	650	5.24493	1	515	9819	2010	2	Smelt	2	5	Frankfort	1	128	96	0	0	0	0	0	0	0	0	0	0	0	0	0	0	0	0	0	0	0	0
21	0	0	0	0	0	0	0	0	0	17	2009	1	SlimySculpin	1	4	SturgeonBay	2	82	80	0	0	0	0	0	0	0	0	0	0	0	0	0	0	0	0	0	0	0	0
22	0	0	0	0	0	0	0	0	0	866	2009	1	SlimySculpin	1	4	TwoRivers	3	91	85	0	0	0	0	0	0	0	0	0	0	0	0	1	518	0	0	0	0	0	0
23	0	0	0	8.07194	1	579	50.7877	1	3643	7173	2010	2	Alewife	2	1	TwoRivers	3	99	124	0	0	0	0	0	0	0	0	0	0	0	0	0	0	0	0	0	0	0	0
24	0	0	0	0.34552	1	50	45.0211	1	6515	14471	2010	2	Bloater	1	2	TwoRivers	3	99	128	0	0	0	0	0	0	0	0	0	0	0	0	0	0	0	0	0	0	0	0
25	0	0	0	0	0	0	2.72079	1	126	4631	2010	2	Smelt	2	5	TwoRivers	3	99	104	0	0	0	0	0	0	0	0	0	0	0	0	0	0	0	0	0	0	0	0
26	0	0	0	0	0	0	40.9598	1	6760	16504	2010	2	Smelt	2	5	SturgeonBay	2	82	93	0	0	0	0	0	0	0	0	0	0	0	0	0	0	0	0	0	0	0	0
27	5.87299	1	443	0	0	0	0.03977	0	0	7543	2010	2	Smelt	2	5	Frankfort	1	82	134	0	0	0	0	0	0	0	0	0	0	0	0	0	0	0	0	0	0	0	0
28	11.2903	1	49	0	0	0	0	0	0	434	2009	1	Smelt	2	5	Frankfort	1	91	56	0	0	0	0	0	0	0	0	0	0	0	0	0	0	0	0	0	0	0	0
29	0	0	0	0.04761	0	0	0.73004	1	46	6301	2009	1	SlimySculpin	1	4	SturgeonBay	2	82	75	5	1	0	0	0	0	0	0	0	0	0	0	1	2382	10	1	0	0	0	0
30	1.52439	1	5	0	0	0	0	0	0	328	2009	1	SlimySculpin	1	4	SturgeonBay	2	82	41	0	0	0	0	0	0	0	0	0	0	0	0	1	1627	0	0	0	0	0	0
31	29.4713	1	524	2.81215	1	50	46.9629	1	835	1778	2009	1	Bloater	1	2	Frankfort	1	73	79	0	0	0	0	0	0	0	0	0	0	0	0	0	0	0	0	0	0	0	0
32	0.00939	1	3	0.00939	0	0	14.6486	1	3120	21299	2010	2	Bloater	1	2	TwoRivers	3	99	94	0	0	0	0	0	0	0	0	0	0	0	0	0	0	0	0	0	0	0	0
33	0	0	0	0	0	0	68.6202	1	11896	17336	2010	2	Smelt	2	5	TwoRivers	3	99	97	0	0	0	0	0	0	1	3	0	0	0	0	0	0	0	0	0	0	0	0
34	0	0	0	0	0	0	0	0	0	510	2010	2	Smelt	2	5	Frankfort	1	91	114	0	0	0	0	0	0	0	0	0	0	0	0	0	0	0	0	0	0	0	0
35	88.8016	1	452	0	0	0	0	0	0	509	2009	1	Smelt	2	5	Frankfort	1	110	47	3	1	0	0	0	0	0	0	0	0	0	0	0	0	0	0	0	0	0	0
36	0.90909	1	12	0	0	0	14.9242	1	197	1320	2010	2	Smelt	2	5	Frankfort	1	82	97	173	1	0	0	0	0	0	0	0	0	0	0	0	0	0	0	0	0	0	0
37	0	0	0	0	0	0	0	0	0	5838	2009	1	Smelt	2	5	Frankfort	1	91	50	0	0	0	0	0	0	0	0	0	0	0	0	0	0	0	0	0	0	0	0
38	0.13351	0	1	0	0	0	0	0	0	749	2009	1	SlimySculpin	1	4	SturgeonBay	2	82	69	0	0	0	0	0	0	0	0	0	0	0	0	1	1614	0	0	0	0	0	0
39	0	0	0	0	0	0	0	0	0	295	2010	2	Bloater	1	2	TwoRivers	3	99	135	0	0	0	0	0	0	0	0	0	0	0	0	0	0	0	0	0	0	0	0
40	49.0237	1	1180	0.08309	0	0	36.3939	1	876	2407	2010	2	Bloater	1	2	TwoRivers	3	99	136	0	0	0	0	0	0	0	0	0	0	0	0	0	0	0	0	0	0	0	0
41	7.23828	1	1295	0.06707	0	0	62.8976	1	11253	17891	2010	2	Smelt	2	5	SturgeonBay	2	82	128	0	0	0	0	0	0	0	0	0	0	0	0	0	0	0	0	0	0	0	0
42	0	0	0	0.16226	1	160	69.9011	1	68926	98605	2010	2	Smelt	2	5	TwoRivers	3	99	100	4	1	0	0	0	0	1	3	0	0	0	0	0	0	0	0	0	0	0	0
43	0.03387	1	3	0.22581	1	20	51.3605	1	4549	8857	2010	2	Smelt	2	5	TwoRivers	3	99	101	0	0	0	0	0	0	0	0	0	0	0	0	0	0	3	1	0	0	0	0
44	0	0	0	0	0	0	0	0	0	66	2009	1	Smelt	2	5	Frankfort	1	128	57	0	0	0	0	0	0	0	0	0	0	0	0	0	0	0	0	0	0	0	0
45	10.9091	0	0	0	0	0	0	0	0	165	2009	1	SlimySculpin	1	4	SturgeonBay	2	82	77	0	0	0	0	0	0	0	0	0	0	0	0	1	693	0	0	0	0	0	0
46	81.6645	1	628	0	0	0	0	0	0	769	2009	1	Smelt	2	5	Frankfort	1	73	127	0	0	0	0	0	0	0	0	0	0	0	0	0	0	0	0	0	0	0	0
47	0	0	0	0.07346	0	0	42.2217	1	5173	12252	2010	2	Bloater	1	2	TwoRivers	3	99	180	3	1	0	0	0	0	0	0	0	0	0	0	0	0	0	0	0	0	0	0
48	0	0	0	0	0	0	48.8986	1	4151	8489	2010	2	Bloater	1	2	TwoRivers	3	99	135	0	0	0	0	0	0	0	0	0	0	0	0	0	0	0	0	0	0	0	0
49	0.02659	1	3	0.24816	1	28	69.4673	1	7838	11283	2010	2	Smelt	2	5	SturgeonBay	2	82	99	0	0	0	0	0	0	0	0	0	0	0	0	0	0	0	0	0	0	0	0
50	0.00071	0	1	0	0	0	58.7794	1	82585	140500	2010	2	Smelt	2	5	TwoRivers	3	99	99	0	0	0	0	0	0	0	0	0	0	0	0	0	0	0	0	0	0	0	0
51	83.8642	1	2001	0.12573	1	3	5.53227	1	132	2386	2009	1	Smelt	2	5	Frankfort	1	128	44	0	0	0	0	0	0	0	0	0	0	0	0	0	0	0	0	0	0	0	0
52	62.2468	1	338	0	0	0	0	0	0	543	2009	1	Smelt	2	5	Frankfort	1	110	130	0	0	0	0	0	0	0	0	0	0	0	0	0	0	0	0	0	0	0	0
53	6.95092	1	313	0.15545	1	7	0	0	0	4503	2009	1	SlimySculpin	1	4	SturgeonBay	2	82	63	0	0	0	0	0	0	0	0	0	0	0	0	0	0	0	0	0	0	0	0
55	0	0	0	0	0	0	0	0	0	4	2010	2	Bloater	1	2	TwoRivers	3	99	120	0	0	0	0	0	0	0	0	0	0	0	0	0	0	0	0	0	0	0	0
56	0	0	0	0	0	0	65.4543	1	4121	6296	2010	2	Bloater	1	2	TwoRivers	3	99	124	0	0	0	0	0	0	0	0	0	0	0	0	1	5	0	0	0	0	0	0
57	3.60825	1	126	3.35052	1	117	37.1134	1	1296	3492	2010	2	Smelt	2	5	SturgeonBay	2	82	108	0	0	0	0	0	0	0	0	0	0	0	0	0	0	0	0	0	0	0	0
58	0.0163	1	10	0	0	0	51.1177	1	31352	61333	2010	2	Smelt	2	5	SturgeonBay	2	82	113	0	0	0	0	0	0	0	0	0	0	0	0	0	0	0	0	0	0	0	0
59	0.0065	0	1	0.21452	1	33	59.8453	1	9206	15383	2010	2	Smelt	2	5	Frankfort	1	82	106	0	0	0	0	0	0	0	0	0	0	0	0	0	0	0	0	0	0	0	0
60	0	0	0	0	0	0	0	0	0	173	2010	2	Smelt	2	5	Frankfort	1	91	117	0	0	0	0	0	0	0	0	0	0	0	0	0	0	0	0	0	0	0	0
61	0	0	0	0	0	0	0	0	0	23	2009	1	SlimySculpin	1	4	SturgeonBay	2	82	67	0	0	0	0	0	0	0	0	0	0	0	0	1	226	0	0	0	0	0	0
62	0.39831	1	49	0	0	0	0.04877	0	0	12302	2009	1	SlimySculpin	1	4	SturgeonBay	2	82	65	0	0	0	0	0	0	0	0	0	0	0	0	1	876	0	0	0	0	0	0
63	0.01944	0	1	10.4373	1	537	53.3333	1	2744	5145	2010	2	Bloater	1	2	TwoRivers	3	99	129	0	0	0	0	0	0	0	0	0	0	0	0	0	0	0	0	0	0	0	0
64	0.15974	1	3	5.99042	1	75	69.0096	1	864	1252	2009	1	Bloater	1	2	Frankfort	1	73	89	0	0	0	0	0	0	0	0	0	0	0	0	1	5	0	0	0	0	0	0
65	0.21505	0	1	0	0	0	0	0	0	465	2010	2	Smelt	2	5	TwoRivers	3	99	102	0	0	0	0	0	0	0	0	0	0	0	0	1	3	0	0	0	0	0	0
66	0	0	0	0	0	0	2.34035	1	833	35593	2010	2	Smelt	2	5	TwoRivers	3	99	100	0	0	0	0	0	0	0	0	0	0	0	0	0	0	0	0	0	0	0	0
67	0.48	1	24	0	0	0	33.22	1	1661	5000	2009	1	Smelt	2	5	Frankfort	1	128	51	0	0	0	0	0	0	0	0	0	0	0	0	0	0	0	0	0	0	0	0
68	0	0	0	0	0	0	0	0	0	21	2009	1	Smelt	2	5	Frankfort	1	128	45	0	0	0	0	0	0	0	0	0	0	0	0	0	0	0	0	0	0	0	0
69	3.38645	1	17	0	0	0	0	0	0	502	2009	1	SlimySculpin	1	4	SturgeonBay	2	82	83	0	0	0	0	0	0	0	0	0	0	0	0	1	31	0	0	0	0	0	0
70	6.64307	1	244	0	0	0	3.18541	1	117	3673	2009	1	SlimySculpin	1	4	SturgeonBay	2	82	80	0	0	0	0	0	0	0	0	0	0	0	0	1	44	0	0	0	0	0	0
71	0.41112	1	42	0.00979	0	0	7.80149	1	797	10216	2010	2	Bloater	1	2	TwoRivers	3	99	151	0	0	0	0	0	0	0	0	0	0	0	0	0	0	0	0	0	0	0	0
72	8.11623	1	81	0	0	0	0	0	0	998	2010	2	Bloater	1	2	TwoRivers	3	99	127	0	0	0	0	0	0	0	0	0	0	0	0	0	0	0	0	0	0	0	0
73	0	0	0	0.41362	1	319	62.8178	1	48447	77123	2010	2	Smelt	2	5	TwoRivers	3	99	98	0	0	0	0	0	0	0	0	0	0	0	0	0	0	0	0	0	0	0	0
74	0.10826	1	34	0	0	0	0	0	0	40664	2010	2	Smelt	2	5	SturgeonBay	2	82	130	0	0	0	0	0	0	0	0	0	0	0	0	0	0	0	0	0	0	0	0
75	39.7239	1	4287	1.45478	1	157	41.6049	1	4490	10792	2010	2	Smelt	2	5	Frankfort	1	82	96	0	0	0	0	0	0	0	0	0	0	0	0	1	533	3	1	0	0	0	0
76	18.1395	0	0	0	0	0	0	0	0	215	2010	2	Smelt	2	5	Frankfort	1	91	103	0	0	0	0	0	0	0	0	0	0	0	0	0	0	0	0	0	0	0	0
77	0	0	0	0	0	0	0	0	0	28	2009	1	SlimySculpin	1	4	SturgeonBay	2	82	41	0	0	0	0	0	0	0	0	0	0	0	0	0	0	0	0	0	0	0	0
78	0	0	0	0	0	0	0	0	0	126	2009	1	SlimySculpin	1	4	Frankfort	1	82	82	45	1	0	0	0	0	0	0	0	0	0	0	0	0	0	0	0	0	0	0
79	2.1013	1	2339	0.3872	1	431	4.09929	1	4563	111312	2010	2	Bloater	1	2	TwoRivers	3	99	118	0	0	0	0	0	0	0	0	0	0	0	0	0	0	0	0	0	0	0	0
80	0	0	0	0	0	0	0	0	0	4	2010	2	Alewife	2	1	TwoRivers	3	99	124	0	0	0	0	0	0	0	0	0	0	0	0	0	0	0	0	0	0	0	0
81	0.05838	0	1	0	0	0	4.20315	1	72	1713	2010	2	Smelt	2	5	TwoRivers	3	99	99	0	0	0	0	0	0	0	0	0	0	0	0	0	0	0	0	0	0	0	0
82	0.26258	1	6	0	0	0	47.9212	1	1095	2285	2010	2	Smelt	2	5	SturgeonBay	2	82	118	0	0	0	0	0	0	0	0	0	0	0	0	0	0	0	0	0	0	0	0
83	3.57143	0	0	0	0	0	0	0	0	28	2009	1	Smelt	2	5	Frankfort	1	91	54	0	0	0	0	0	0	0	0	0	0	0	0	0	0	0	0	0	0	0	0
84	56.4315	0	0	0	0	0	0	0	0	241	2009	1	Smelt	2	5	Frankfort	1	128	112	0	0	0	0	0	0	0	0	0	0	0	0	0	0	0	0	0	0	0	0
85	0	0	0	0	0	0	0	0	0	768	2009	1	SlimySculpin	1	4	TwoRivers	3	91	77	0	0	0	0	0	0	0	0	0	0	0	0	1	579	0	0	0	0	0	0
86	0	0	0	0	0	0	0	0	0	93	2009	1	SlimySculpin	1	4	SturgeonBay	2	82	68	3	1	0	0	0	0	0	0	0	0	0	0	0	0	0	0	0	0	0	0
87	0	0	0	0	0	0	0	0	0	257	2010	2	Bloater	1	2	TwoRivers	3	99	131	0	0	0	0	0	0	0	0	0	0	0	0	0	0	0	0	0	0	0	0
88	0	0	0	14.1821	1	841	36.6948	1	2176	5930	2010	2	Alewife	2	1	TwoRivers	3	99	131	0	0	0	0	0	0	0	0	0	0	0	0	0	0	0	0	0	0	0	0
89	6.36676	1	668	0.05719	0	0	0	0	0	10492	2009	1	SlimySculpin	1	4	SturgeonBay	2	82	70	0	0	0	0	0	0	0	0	0	0	0	0	0	0	0	0	0	0	0	0
90	0	0	0	0.0421	0	0	0.21577	1	41	19002	2010	2	Smelt	2	5	SturgeonBay	2	82	134	0	0	0	0	0	0	0	0	0	0	0	0	0	0	0	0	0	0	0	0
91	50.8529	1	477	0	0	0	0	0	0	938	2009	1	Smelt	2	5	Frankfort	1	91	105	0	0	0	0	0	0	0	0	0	0	0	0	0	0	0	0	0	0	0	0
92	30.6756	1	781	0	0	0	53.7706	1	1369	2546	2009	1	Smelt	2	5	Frankfort	1	110	48	0	0	0	0	0	0	0	0	0	0	0	0	0	0	0	0	0	0	0	0
93	1.22936	1	35	0	0	0	0	0	0	2847	2009	1	SlimySculpin	1	4	SturgeonBay	2	82	54	0	0	0	0	0	0	0	0	0	0	0	0	0	0	0	0	0	0	0	0
94	4.0857	1	82	0	0	0	0.24913	1	5	2007	2009	1	SlimySculpin	1	4	SturgeonBay	2	82	80	0	0	0	0	0	0	0	0	0	0	0	0	0	0	0	0	0	0	0	0
95	23.5316	1	1911	0.96047	1	78	44.8836	1	3645	8121	2010	2	Bloater	1	2	TwoRivers	3	99	188	0	0	0	0	0	0	0	0	0	0	0	0	0	0	0	0	0	0	0	0
96	0.06819	1	11	0.07439	0	0	0.8493	1	137	16131	2010	2	Bloater	1	2	TwoRivers	3	99	118	0	0	0	0	0	0	0	0	0	0	0	0	0	0	0	0	0	0	0	0
98	0	0	0	0	0	0	0	0	0	117	2010	2	Alewife	2	1	SturgeonBay	2	82	72	0	0	0	0	0	0	0	0	0	0	0	0	0	0	0	0	0	0	0	0
99	0	0	0	0	0	0	0	0	0	28	2010	2	NineSpine	1	3	SturgeonBay	2	82	76	0	0	0	0	0	0	0	0	0	0	0	0	0	0	0	0	0	0	0	0
100	63.1579	0	0	0	0	0	0	0	0	19	2009	1	Bloater	1	2	Frankfort	1	82	131	0	0	0	0	0	0	0	0	0	0	0	0	0	0	0	0	0	0	0	0
101	0	0	0	0	0	0	0	0	0	132	2010	2	NineSpine	1	3	TwoRivers	3	99	66	0	0	0	0	0	0	0	0	0	0	0	0	0	0	0	0	0	0	0	0
102	0	0	0	0	0	0	0	0	0	1	2010	2	NineSpine	1	3	SturgeonBay	2	82	59	0	0	0	0	0	0	0	0	0	0	0	0	0	0	0	0	0	0	0	0
103	0	0	0	0	0	0	0	0	0	447	2010	2	Alewife	2	1	TwoRivers	3	99	103	0	0	0	0	0	0	0	0	0	0	0	0	0	0	0	0	0	0	0	0
104	0	0	0	0	0	0	0	0	0	28	2010	2	Alewife	2	1	SturgeonBay	2	82	78	0	0	0	0	0	0	0	0	0	0	0	0	0	0	0	0	0	0	0	0
106	0	0	0	0	0	0	0	0	0	111	2010	2	Alewife	2	1	TwoRivers	3	99	156	0	0	0	0	0	0	0	0	0	0	0	0	0	0	0	0	0	0	0	0
107	0	0	0	0	0	0	0	0	0	76	2009	1	Bloater	1	2	Frankfort	1	82	125	0	0	0	0	0	0	0	0	0	0	0	0	0	0	0	0	0	0	0	0
108	0	0	0	0	0	0	0	0	0	227	2010	2	NineSpine	1	3	Frankfort	1	82	62	0	0	0	0	0	0	0	0	0	0	0	0	0	0	0	0	0	0	0	0
109	0	0	0	0	0	0	0	0	0	3	2010	2	NineSpine	1	3	Frankfort	1	82	66	0	0	0	0	0	0	0	0	0	0	0	0	0	0	0	0	0	0	0	0
110	0	0	0	0	0	0	0	0	0	66	2010	2	NineSpine	1	3	SturgeonBay	2	82	73	0	0	0	0	0	0	0	0	0	0	0	0	0	0	0	0	0	0	0	0
112	0	0	0	0	0	0	0	0	0	30	2010	2	Alewife	2	1	SturgeonBay	2	82	69	0	0	0	0	0	0	0	0	0	0	0	0	0	0	0	0	0	0	0	0
113	0	0	0	0	0	0	15.648	1	361	2307	2010	2	Alewife	2	1	SturgeonBay	2	82	72	0	0	0	0	0	0	0	0	0	0	0	0	0	0	0	0	0	0	0	0
115	9.87654	0	0	0	0	0	0	0	0	81	2009	1	Bloater	1	2	Frankfort	1	73	121	0	0	0	0	0	0	0	0	0	0	0	0	0	0	0	0	0	0	0	0
116	0	0	0	0	0	0	0	0	0	11	2010	2	Bloater	1	2	Frankfort	1	110	195	0	0	0	0	0	0	0	0	0	0	0	0	0	0	0	0	0	0	0	0
117	0	0	0	0	0	0	0	0	0	230	2010	2	Alewife	2	1	SturgeonBay	2	82	74	0	0	0	0	0	0	0	0	0	0	0	0	0	0	0	0	0	0	0	0
118	89.6907	1	522	0	0	0	0	0	0	582	2009	1	NineSpine	1	3	Frankfort	1	128	73	0	0	0	0	0	0	0	0	0	0	0	0	0	0	0	0	0	0	0	0
119	6.70103	1	39	0	0	0	0	0	0	582	2009	1	Alewife	2	1	Frankfort	1	82	72	0	0	0	0	0	0	0	0	0	0	0	0	0	0	0	0	0	0	0	0
120	0	0	0	0	0	0	0	0	0	123	2010	2	Alewife	2	1	Frankfort	1	82	95	0	0	0	0	0	0	0	0	0	0	0	0	0	0	0	0	0	0	0	0
121	0	0	0	0	0	0	0	0	0	30	2010	2	Alewife	2	1	SturgeonBay	2	82	71	0	0	0	0	0	0	0	0	0	0	0	0	0	0	0	0	0	0	0	0
122	0	0	0	0	0	0	0	0	0	518	2010	2	Alewife	2	1	SturgeonBay	2	82	95	0	0	0	0	0	0	0	0	0	0	0	0	0	0	0	0	0	0	0	0
123	0	0	0	0	0	0	0	0	0	800	2010	2	NineSpine	1	3	SturgeonBay	2	82	72	0	0	0	0	0	0	0	0	0	0	0	0	0	0	0	0	0	0	0	0
124	0	0	0	0	0	0	0	0	0	158	2010	2	NineSpine	1	3	Frankfort	1	82	57	0	0	0	0	0	0	0	0	0	0	0	0	1	18	0	0	0	0	0	0
125	93.0617	1	845	0	0	0	0	0	0	908	2009	1	NineSpine	1	3	Frankfort	1	128	72	0	0	0	0	0	0	0	0	0	0	0	0	0	0	0	0	0	0	0	0
126	0	0	0	0	0	0	0	0	0	43	2009	1	SlimySculpin	1	4	TwoRivers	3	91	88	0	0	0	0	0	0	0	0	0	0	0	0	1	2207	0	0	0	0	0	0
127	0	0	0	12.4675	1	144	62.5974	1	723	1155	2010	2	Alewife	2	1	TwoRivers	3	99	167	0	0	0	0	0	0	0	0	0	0	0	0	0	0	0	0	0	0	0	0
128	0	0	0	0	0	0	0	0	0	704	2010	2	Alewife	2	1	Frankfort	1	110	90	0	0	0	0	0	0	0	0	0	0	0	0	0	0	0	0	0	0	0	0
129	0	0	0	0	0	0	0	0	0	754	2010	2	Alewife	2	1	TwoRivers	3	99	106	0	0	0	0	0	0	0	0	0	0	0	0	0	0	0	0	0	0	0	0
130	0	0	0	0	0	0	0	0	0	346	2010	2	Alewife	2	1	SturgeonBay	2	82	84	0	0	0	0	0	0	0	0	0	0	0	0	0	0	0	0	0	0	0	0
131	0	0	0	0	0	0	0	0	0	14	2010	2	NineSpine	1	3	SturgeonBay	2	82	66	0	0	0	0	0	0	0	0	0	0	0	0	0	0	0	0	0	0	0	0
132	0	0	0	0	0	0	0	0	0	36	2009	1	NineSpine	1	3	Frankfort	1	110	70	0	0	0	0	0	0	0	0	0	0	0	0	0	0	0	0	0	0	0	0
133	0	0	0	0	0	0	0	0	0	24	2010	2	NineSpine	1	3	TwoRivers	3	99	63	0	0	0	0	0	0	0	0	0	0	0	0	0	0	0	0	0	0	0	0
134	0	0	0	0	0	0	0	0	0	922	2010	2	NineSpine	1	3	TwoRivers	3	99	65	0	0	0	0	0	0	0	0	0	0	0	0	0	0	0	0	0	0	0	0
135	0	0	0	0	0	0	23.6161	1	529	2240	2010	2	Alewife	2	1	SturgeonBay	2	82	77	0	0	0	0	0	0	0	0	0	0	0	0	0	0	0	0	0	0	0	0
136	0	0	0	0	0	0	0	0	0	995	2010	2	Alewife	2	1	SturgeonBay	2	82	80	0	0	0	0	0	0	0	0	0	0	0	0	0	0	0	0	0	0	0	0
137	0	0	0	0	0	0	0	0	0	74	2010	2	Alewife	2	1	Frankfort	1	110	81	0	0	0	0	0	0	0	0	0	0	0	0	0	0	0	0	0	0	0	0
138	0	0	0	0	0	0	0	0	0	384	2010	2	Alewife	2	1	SturgeonBay	2	82	77	0	0	0	0	0	0	0	0	0	0	0	0	1	5	0	0	0	0	0	0
139	0	0	0	0	0	0	0	0	0	189	2010	2	NineSpine	1	3	Frankfort	1	128	67	0	0	0	0	0	0	0	0	0	0	0	0	0	0	0	0	0	0	0	0
140	0	0	0	0	0	0	0	0	0	41	2009	1	NineSpine	1	3	Frankfort	1	110	64	0	0	0	0	0	0	0	0	0	0	0	0	0	0	0	0	0	0	0	0
141	0	0	0	0	0	0	0	0	0	785	2010	2	NineSpine	1	3	SturgeonBay	2	82	75	0	0	0	0	0	0	0	0	0	0	0	0	0	0	0	0	0	0	0	0
142	0	0	0	0	0	0	0	0	0	452	2010	2	NineSpine	1	3	SturgeonBay	2	82	76	0	0	0	0	0	0	0	0	0	0	0	0	1	296	0	0	0	0	0	0
143	0	0	0	0	0	0	0	0	0	87	2010	2	Alewife	2	1	Frankfort	1	91	104	0	0	0	0	0	0	0	0	0	0	0	0	0	0	0	0	0	0	0	0
144	0	0	0	2.5246	1	59	43.3462	1	1013	2337	2010	2	Alewife	2	1	TwoRivers	3	99	92	0	0	0	0	0	0	0	0	0	0	0	0	0	0	0	0	0	0	0	0
145	0	0	0	0	0	0	0	0	0	32	2010	2	Alewife	2	1	TwoRivers	3	99	134	0	0	0	0	0	0	0	0	0	0	0	0	0	0	0	0	0	0	0	0
146	20.3072	1	119	0	0	0	0	0	0	586	2010	2	Alewife	2	1	Frankfort	1	91	90	0	0	0	0	0	0	0	0	0	0	0	0	1	197	0	0	0	0	0	0
147	61.3653	1	845	0	0	0	0.94408	1	13	1377	2010	2	NineSpine	1	3	Frankfort	1	82	60	0	0	0	0	0	0	0	0	0	0	0	0	0	0	0	0	0	0	0	0
148	0	0	0	0	0	0	0	0	0	116	2010	2	NineSpine	1	3	Frankfort	1	128	61	0	0	0	0	0	0	0	0	0	0	0	0	1	1850	3	1	0	0	0	0
149	2.69461	1	36	0	0	0	52.3204	1	699	1336	2010	2	Alewife	2	1	TwoRivers	3	99	86	0	0	0	0	0	0	0	0	0	0	0	0	0	0	0	0	0	0	0	0
150	0	0	0	0	0	0	0	0	0	1	2009	1	SlimySculpin	1	4	TwoRivers	3	91	78	0	0	0	0	0	0	0	0	0	0	0	0	0	0	0	0	0	0	0	0
151	0	0	0	0	0	0	0	0	0	205	2010	2	Alewife	2	1	TwoRivers	3	99	96	0	0	0	0	0	0	0	0	0	0	0	0	0	0	0	0	0	0	0	0
152	0.1634	0	1	0	0	0	0	0	0	612	2010	2	Alewife	2	1	SturgeonBay	2	82	78	0	0	0	0	0	0	0	0	0	0	0	0	0	0	0	0	0	0	0	0
153	0	0	0	0	0	0	0	0	0	47	2009	1	Alewife	2	1	Frankfort	1	91	94	0	0	0	0	0	0	0	0	0	0	0	0	0	0	0	0	0	0	0	0
154	0	0	0	0	0	0	0	0	0	652	2010	2	Alewife	2	1	Frankfort	1	91	85	0	0	0	0	0	0	0	0	0	0	0	0	0	0	0	0	0	0	0	0
155	0	0	0	0	0	0	0	0	0	479	2010	2	NineSpine	1	3	TwoRivers	3	99	65	0	0	0	0	0	0	0	0	0	0	0	0	0	0	0	0	0	0	0	0
156	0.04655	0	1	0	0	0	23.8361	1	512	2148	2009	1	NineSpine	1	3	Frankfort	1	128	60	0	0	0	0	0	0	0	0	0	0	0	0	0	0	0	0	0	0	0	0
157	0	0	0	0	0	0	0	0	0	459	2010	2	NineSpine	1	3	SturgeonBay	2	82	53	0	0	0	0	0	0	0	0	0	0	0	0	0	0	0	0	0	0	0	0
158	0.06349	0	1	0	0	0	58.9206	1	928	1575	2010	2	NineSpine	1	3	SturgeonBay	2	82	73	0	0	0	0	0	0	0	0	0	0	0	0	0	0	0	0	0	0	0	0
159	24.4813	0	0	0	0	0	0	0	0	241	2009	1	Alewife	2	1	Frankfort	1	82	79	0	0	0	0	0	0	0	0	0	0	0	0	0	0	0	0	0	0	0	0
160	0.0528	0	1	0	0	0	32.7349	1	620	1894	2010	2	Alewife	2	1	SturgeonBay	2	82	77	0	0	0	0	0	0	0	0	0	0	0	0	0	0	0	0	0	0	0	0
161	1.31579	1	6	0	0	0	0	0	0	456	2009	1	NineSpine	1	3	Frankfort	1	82	71	0	0	0	0	0	0	0	0	0	0	0	0	0	0	0	0	0	0	0	0
162	0	0	0	0	0	0	0	0	0	490	2010	2	Alewife	2	1	SturgeonBay	2	82	91	0	0	0	0	0	0	0	0	0	0	0	0	0	0	0	0	0	0	0	0
163	0	0	0	0	0	0	0	0	0	5	2010	2	NineSpine	1	3	TwoRivers	3	99	68	0	0	0	0	0	0	0	0	0	0	0	0	0	0	0	0	0	0	0	0
164	0	0	0	0	0	0	0	0	0	27	2010	2	NineSpine	1	3	TwoRivers	3	99	60	0	0	0	0	0	0	0	0	0	0	0	0	0	0	0	0	0	0	0	0
165	65.9972	1	953	0.20776	1	3	18.9058	1	273	1444	2010	2	NineSpine	1	3	Frankfort	1	82	67	0	0	0	0	0	0	0	0	0	0	0	0	0	0	0	0	0	0	0	0
166	0	0	0	0.07128	0	0	47.4697	1	666	1403	2010	2	NineSpine	1	3	SturgeonBay	2	82	74	0	0	0	0	0	0	0	0	0	0	0	0	0	0	0	0	0	0	0	0
167	0.16322	1	3	0	0	0	15.4516	1	284	1838	2010	2	Alewife	2	1	SturgeonBay	2	82	80	0	0	0	0	0	0	0	0	0	0	0	0	0	0	0	0	0	0	0	0
168	0	0	0	0	0	0	48.3202	1	489	1012	2010	2	Alewife	2	1	SturgeonBay	2	82	90	0	0	0	0	0	0	0	0	0	0	0	0	0	0	0	0	0	0	0	0
169	96.5909	1	680	0	0	0	0	0	0	704	2009	1	Bloater	1	2	Frankfort	1	73	90	0	0	0	0	0	0	0	0	0	0	0	0	0	0	0	0	0	0	0	0
170	56.051	0	0	0	0	0	0	0	0	157	2009	1	Alewife	2	1	Frankfort	1	73	66	0	0	0	0	0	0	0	0	0	0	0	0	0	0	0	0	0	0	0	0
171	2.85714	0	0	0	0	0	0	0	0	105	2010	2	NineSpine	1	3	Frankfort	1	82	64	0	0	0	0	0	0	0	0	0	0	0	0	0	0	0	0	0	0	0	0
172	0	0	0	0	0	0	0	0	0	213	2009	1	Bloater	1	2	Frankfort	1	82	104	0	0	0	0	0	0	0	0	0	0	0	0	0	0	0	0	0	0	0	0
173	0.16863	0	1	0	0	0	0	0	0	593	2009	1	SlimySculpin	1	4	SturgeonBay	2	82	80	0	0	0	0	0	0	0	0	0	0	0	0	0	0	0	0	0	0	0	0
174	44.7789	1	476	0	0	0	0	0	0	1063	2009	1	NineSpine	1	3	Frankfort	1	128	70	0	0	0	0	0	0	0	0	0	0	0	0	0	0	0	0	0	0	0	0
175	11.7925	0	0	0	0	0	0	0	0	212	2009	1	Alewife	2	1	Frankfort	1	128	96	0	0	0	0	0	0	0	0	0	0	0	0	0	0	0	0	0	0	0	0
176	0.16978	0	1	0	0	0	0	0	0	589	2010	2	Alewife	2	1	Frankfort	1	110	116	0	0	0	0	0	0	0	0	0	0	0	0	0	0	0	0	0	0	0	0
177	0.41322	1	3	0	0	0	0	0	0	726	2010	2	Alewife	2	1	Frankfort	1	82	85	0	0	0	0	0	0	1	3	0	0	0	0	0	0	0	0	0	0	0	0
178	2.34375	0	0	0	0	0	0	0	0	128	2010	2	Alewife	2	1	Frankfort	1	82	74	0	0	0	0	0	0	0	0	0	0	0	0	0	0	0	0	0	0	0	0
179	54.5455	0	0	0	0	0	0	0	0	22	2010	2	NineSpine	1	3	Frankfort	1	82	73	0	0	0	0	0	0	1	3	0	0	0	0	0	0	0	0	0	0	0	0
180	0	0	0	0	0	0	0	0	0	227	2010	2	Bloater	1	2	Frankfort	1	110	156	0	0	0	0	0	0	0	0	0	0	0	0	0	0	0	0	0	0	0	0
181	78.453	1	426	0	0	0	0	0	0	543	2009	1	NineSpine	1	3	Frankfort	1	128	60	0	0	0	0	0	0	0	0	0	0	0	0	0	0	0	0	0	0	0	0
182	97.8705	1	1149	0	0	0	0	0	0	1174	2009	1	NineSpine	1	3	Frankfort	1	110	62	0	0	0	0	0	0	0	0	0	0	0	0	0	0	0	0	0	0	0	0
183	0.14584	1	3	0.19446	1	4	68.4492	1	1408	2057	2010	2	Alewife	2	1	TwoRivers	3	99	103	0	0	0	0	0	0	0	0	0	0	0	0	0	0	0	0	0	0	0	0
184	1.41809	1	29	0.3423	1	7	69.5844	1	1423	2045	2010	2	Alewife	2	1	TwoRivers	3	99	123	0	0	0	0	0	0	0	0	0	0	0	0	0	0	0	0	0	0	0	0
186	0	0	0	0	0	0	0	0	0	640	2010	2	Alewife	2	1	Frankfort	1	110	64	0	0	0	0	0	0	0	0	0	0	0	0	0	0	0	0	0	0	0	0
187	81.4129	1	2155	0	0	0	8.34907	1	221	2647	2009	1	NineSpine	1	3	Frankfort	1	91	76	0	0	0	0	0	0	1	3	0	0	0	0	0	0	0	0	0	0	0	0
188	0	0	0	0	0	0	0	0	0	916	2010	2	NineSpine	1	3	TwoRivers	3	99	61	0	0	0	0	0	0	0	0	0	0	0	0	0	0	0	0	0	0	0	0
189	0	0	0	0	0	0	0	0	0	744	2009	1	SlimySculpin	1	4	TwoRivers	3	91	74	0	0	0	0	0	0	0	0	0	0	0	0	0	0	0	0	0	0	0	0
190	0	0	0	0	0	0	52.3114	1	2399	4586	2010	2	NineSpine	1	3	SturgeonBay	2	82	71	0	0	0	0	0	0	0	0	0	0	0	0	0	0	0	0	0	0	0	0
191	0.99846	1	52	2.76498	1	144	66.225	1	3449	5208	2010	2	Alewife	2	1	Frankfort	1	82	74	0	0	0	0	0	0	0	0	0	0	0	0	0	0	0	0	0	0	0	0
192	13.5891	1	588	4.94569	1	214	53.9635	1	2335	4327	2010	2	Alewife	2	1	TwoRivers	3	99	96	0	0	0	0	0	0	0	0	0	0	0	0	0	0	0	0	0	0	0	0
193	8.89571	1	29	0	0	0	0	0	0	326	2010	2	Bloater	1	2	Frankfort	1	82	161	0	0	0	0	0	0	0	0	0	0	0	0	0	0	0	0	0	0	0	0
194	44.1489	1	1909	0	0	0	0.11563	1	5	4324	2009	1	SlimySculpin	1	4	Frankfort	1	91	72	0	0	0	0	0	0	0	0	0	0	0	0	0	0	0	0	0	0	0	0
195	13.8739	1	1386	0	0	0	0.02002	0	0	9990	2009	1	Smelt	2	5	Frankfort	1	91	57	0	0	0	0	0	0	0	0	0	0	0	0	0	0	0	0	0	0	0	0
196	0.66966	1	76	0.07049	0	0	44.7969	1	5084	11349	2010	2	NineSpine	1	3	SturgeonBay	2	82	64	0	0	0	0	0	0	0	0	0	0	0	0	0	0	0	0	0	0	0	0
197	89.5349	1	308	0	0	0	0	0	0	344	2010	2	Bloater	1	2	Frankfort	1	128	120	0	0	0	0	0	0	0	0	0	0	0	0	0	0	0	0	0	0	0	0
198	0.00966	1	2	1.58837	1	329	64.573	1	13375	20713	2010	2	Smelt	2	5	SturgeonBay	2	82	129	0	0	0	0	0	0	0	0	0	0	0	0	0	0	0	0	0	0	0	0
199	0.03174	1	6	0.07405	0	0	63.0415	1	11918	18905	2010	2	Smelt	2	5	TwoRivers	3	99	101	0	0	0	0	0	0	0	0	0	0	0	0	0	0	0	0	0	0	0	0
200	83.2861	1	3229	0	0	0	0.82538	1	32	3877	2010	2	NineSpine	1	3	Frankfort	1	82	66	0	0	0	0	0	0	0	0	0	0	0	0	0	0	0	0	0	0	0	0
201	0.03169	1	2	0.31686	1	20	61.6128	1	3889	6312	2010	2	NineSpine	1	3	TwoRivers	3	99	76	693	1	0	0	0	0	0	0	0	0	0	0	0	0	0	0	0	0	0	0
202	63.4011	1	11099	0.15995	1	28	21.5983	1	3781	17506	2009	1	Alewife	2	1	Frankfort	1	128	147	0	0	0	0	0	0	1	28	0	0	0	0	1	430	0	0	0	0	0	0
203	74.359	0	0	0	0	0	0	0	0	39	2009	1	SlimySculpin	1	4	TwoRivers	3	91	63	0	0	0	0	0	0	0	0	0	0	0	0	1	1505	0	0	0	0	0	0
204	0.2059	1	3	0	0	0	0.41181	1	6	1457	2009	1	SlimySculpin	1	4	SturgeonBay	2	82	84	0	0	0	0	0	0	0	0	0	0	0	0	1	2091	0	0	0	0	0	0
205	51.0972	1	652	0.39185	1	5	15.8307	1	202	1276	2010	2	Smelt	2	5	Frankfort	1	91	106	0	0	0	0	0	0	0	0	0	0	0	0	0	0	0	0	0	0	0	0
206	0	0	0	8.50131	1	970	49.3865	1	5635	11410	2010	2	NineSpine	1	3	TwoRivers	3	99	69	0	0	0	0	0	0	0	0	0	0	0	0	0	0	0	0	0	0	0	0
207	2.02897	1	500	0.3084	1	76	70.6286	1	17405	24643	2009	1	Alewife	2	1	Frankfort	1	110	158	0	0	0	0	0	0	0	0	0	0	0	0	0	0	0	0	0	0	0	0
208	61.244	0	0	0	0	0	0	0	0	209	2010	2	Smelt	2	5	Frankfort	1	82	97	0	0	0	0	0	0	0	0	0	0	0	0	0	0	0	0	0	0	0	0
209	1.50144	1	141	0.74539	1	70	69.3749	1	6515	9391	2009	1	Alewife	2	1	Frankfort	1	82	92	0	0	0	0	0	0	0	0	0	0	0	0	0	0	0	0	0	0	0	0
210	0.61017	1	126	4.64407	1	959	34.7797	1	7182	20650	2010	2	NineSpine	1	3	TwoRivers	3	99	62	8	1	0	0	0	0	0	0	0	0	0	0	0	0	0	0	0	0	0	0
211	4.18446	1	147	1.56561	1	55	58.4116	1	2052	3513	2010	2	Bloater	1	2	Frankfort	1	82	154	0	0	0	0	0	0	0	0	0	0	0	0	0	0	0	0	0	0	0	0
212	0.01856	1	5	0.49363	1	133	62.5617	1	16856	26943	2010	2	Smelt	2	5	TwoRivers	3	99	100	0	0	0	0	0	0	0	0	0	0	0	0	1	546	0	0	0	0	0	0
213	0	0	0	0	0	0	0	0	0	63	2010	2	Bloater	1	2	Frankfort	1	128	225	0	0	0	0	0	0	0	0	0	0	0	0	0	0	0	0	0	0	0	0
214	22.7491	1	4831	0.19778	1	42	33.5703	1	7129	21236	2010	2	Bloater	1	2	SturgeonBay	2	82	112	0	0	0	0	0	0	0	0	0	0	0	0	0	0	0	0	0	0	0	0
215	77.8049	1	638	0	0	0	0	0	0	820	2009	1	SlimySculpin	1	4	Frankfort	1	110	92	0	0	0	0	0	0	0	0	0	0	0	0	0	0	0	0	0	0	0	0
216	9.80392	1	390	1.53343	1	61	61.6893	1	2454	3978	2010	2	Alewife	2	1	Frankfort	1	128	164	0	0	0	0	0	0	0	0	0	0	0	0	1	778	0	0	0	0	0	0
217	0.01197	0	1	0	0	0	66.0244	1	5517	8356	2010	2	NineSpine	1	3	SturgeonBay	2	82	67	0	0	0	0	0	0	1	3	0	0	0	0	0	0	0	0	0	0	0	0
218	0	0	0	0	0	0	60.4203	1	9028	14942	2010	2	NineSpine	1	3	SturgeonBay	2	82	71	0	0	0	0	0	0	0	0	0	0	0	0	0	0	0	0	0	0	0	0
219	0	0	0	0.08958	0	0	54.7439	1	6722	12279	2010	2	NineSpine	1	3	SturgeonBay	2	82	79	0	0	0	0	0	0	1	3	0	0	0	0	0	0	0	0	0	0	0	0
220	0	0	0	0	0	0	0	0	0	31	2009	1	SlimySculpin	1	4	TwoRivers	3	91	78	0	0	0	0	0	0	0	0	0	0	0	0	1	247	0	0	0	0	0	0
221	18.76	1	702	15.5265	1	581	42.9717	1	1608	3742	2009	1	Bloater	1	2	Frankfort	1	73	135	0	0	0	0	0	0	0	0	0	0	0	0	0	0	0	0	0	0	0	0
222	64.8649	0	0	0	0	0	0	0	0	148	2010	2	NineSpine	1	3	Frankfort	1	82	76	0	0	0	0	0	0	0	0	0	0	0	0	0	0	0	0	0	0	0	0
223	0	0	0	0	0	0	0	0	0	2	2009	1	SlimySculpin	1	4	Frankfort	1	110	75	0	0	0	0	0	0	0	0	0	0	0	0	1	914	0	0	0	0	0	0
224	0	0	0	5.473	1	814	30.626	1	4555	14873	2010	2	NineSpine	1	3	TwoRivers	3	99	66	0	0	0	0	0	0	0	0	0	0	0	0	0	0	0	0	0	0	0	0
225	3.10559	0	0	0	0	0	0	0	0	161	2009	1	SlimySculpin	1	4	TwoRivers	3	91	83	0	0	0	0	0	0	0	0	0	0	0	0	1	14	0	0	0	0	0	0
226	0	0	0	0.00725	0	0	24.8487	1	13716	55198	2010	2	Alewife	2	1	SturgeonBay	2	82	82	0	0	0	0	0	0	0	0	0	0	0	0	0	0	0	0	0	0	0	0
227	82.2222	0	0	0	0	0	0	0	0	45	2009	1	SlimySculpin	1	4	TwoRivers	3	91	59	0	0	0	0	0	0	0	0	0	0	0	0	0	0	0	0	0	0	0	0
228	17.1106	1	212	3.87409	1	48	49.314	1	611	1239	2010	2	Bloater	1	2	Frankfort	1	82	159	0	0	0	0	0	0	0	0	0	0	0	0	0	0	0	0	0	0	0	0
229	0	0	0	0	0	0	0	0	0	19	2009	1	SlimySculpin	1	4	Frankfort	1	128	72	0	0	0	0	0	0	0	0	0	0	0	0	0	0	0	0	0	0	0	0
230	24.48	1	5308	0.64106	1	139	50.7402	1	11002	21683	2010	2	Bloater	1	2	Frankfort	1	110	155	0	0	0	0	0	0	0	0	0	0	0	0	0	0	0	0	0	0	0	0
231	6.71258	1	1043	0.68863	1	107	63.2643	1	9830	15538	2010	2	Smelt	2	5	Frankfort	1	82	112	0	0	0	0	0	0	0	0	0	0	0	0	0	0	0	0	0	0	0	0
232	0.00513	0	1	0.29228	1	57	30.6481	1	5977	19502	2010	2	Smelt	2	5	TwoRivers	3	99	94	0	0	0	0	0	0	0	0	0	0	0	0	0	0	0	0	0	0	0	0
233	16.3793	0	0	0	0	0	0	0	0	250	2010	2	NineSpine	1	3	TwoRivers	3	99	69	0	0	0	0	0	0	0	0	0	0	0	0	0	0	0	0	0	0	0	0
234	16.4303	1	1680	1.79951	1	184	42.9731	1	4394	10225	2009	1	NineSpine	1	3	Frankfort	1	91	50	0	0	0	0	0	0	0	0	0	0	0	0	0	0	0	0	0	0	0	0
235	0	0	0	1.66784	1	214	59.5823	1	7645	12831	2010	2	NineSpine	1	3	TwoRivers	3	99	76	0	0	0	0	0	0	0	0	0	0	0	0	0	0	0	0	0	0	0	0
236	0	0	0	0.00787	0	0	49.7756	1	6321	12699	2010	2	Alewife	2	1	SturgeonBay	2	82	94	0	0	0	0	0	0	0	0	0	0	0	0	0	0	0	0	0	0	0	0
237	59.025	1	2809	0	0	0	0.33621	1	16	4759	2010	2	NineSpine	1	3	Frankfort	1	82	69	0	0	0	0	0	0	0	0	0	0	0	0	0	0	0	0	0	0	0	0
238	1.78913	1	262	0.81262	1	119	69.817	1	10224	14644	2010	2	Alewife	2	1	Frankfort	1	128	148	0	0	0	0	0	0	0	0	0	0	0	0	0	0	0	0	0	0	0	0
239	85.9375	0	0	0	0	0	0	0	0	192	2009	1	SlimySculpin	1	4	Frankfort	1	91	65	0	0	0	0	0	0	0	0	0	0	0	0	0	0	0	0	0	0	0	0
240	33.7931	1	8354	0.04854	0	0	46.0499	1	11384	24721	2010	2	Smelt	2	5	SturgeonBay	2	82	114	0	0	0	0	0	0	0	0	0	0	0	0	0	0	0	0	0	0	0	0
241	45.7394	1	13033	3.98329	1	1135	30.259	1	8622	28494	2009	1	Bloater	1	2	Frankfort	1	82	125	0	0	0	0	0	0	0	0	0	0	0	0	0	0	0	0	0	0	0	0
242	0.19352	1	74	0.05753	0	0	63.4134	1	24248	38238	2010	2	NineSpine	1	3	SturgeonBay	2	82	67	0	0	0	0	0	0	1	220	0	0	0	0	0	0	0	0	0	0	0	0
243	0	0	0	0.08395	0	0	67.9603	1	17809	26205	2010	2	Smelt	2	5	TwoRivers	3	99	97	0	0	0	0	0	0	0	0	0	0	0	0	0	0	0	0	0	0	0	0
244	0	0	0	7.91789	1	702	46.2328	1	4099	8866	2010	2	Bloater	1	2	Frankfort	1	110	135	0	0	0	0	0	0	1	3	0	0	0	0	0	0	0	0	0	0	0	0
245	0	0	0	0.19965	1	37	70.1219	1	12995	18532	2009	1	Alewife	2	1	Frankfort	1	110	124	0	0	0	0	0	0	0	0	0	0	0	0	0	0	0	0	0	0	0	0
246	0.00352	0	1	1.32845	1	377	67.6662	1	19203	28379	2010	2	Alewife	2	1	TwoRivers	3	99	137	0	0	0	0	0	0	0	0	0	0	0	0	0	0	0	0	0	0	0	0
247	0.44037	1	86	0.37892	1	74	27.5795	1	5386	19529	2010	2	Bloater	1	2	TwoRivers	3	99	153	0	0	0	0	0	0	0	0	0	0	0	0	1	368	0	0	0	0	0	0
248	66.6201	1	5245	0.30484	1	24	5.01715	1	395	7873	2009	1	Smelt	2	5	Frankfort	1	73	92	0	0	0	0	0	0	0	0	0	0	0	0	1	3	0	0	0	0	0	0
249	0.01514	1	3	0.02523	0	0	53.1184	1	10527	19818	2010	2	NineSpine	1	3	SturgeonBay	2	82	72	0	0	0	0	0	0	1	3	0	0	0	0	0	0	0	0	0	0	0	0
250	0.56924	1	159	0.79121	1	221	48.2386	1	13474	27932	2010	2	NineSpine	1	3	TwoRivers	3	99	66	0	0	0	0	0	0	0	0	0	0	0	0	1	1060	3	1	0	0	0	0
251	19.0508	1	3677	0.02591	0	0	23.1231	1	4463	19301	2010	2	Smelt	2	5	TwoRivers	3	99	99	0	0	0	0	0	0	0	0	0	0	0	0	0	0	0	0	0	0	0	0
252	63.9098	0	0	0	0	0	0	0	0	133	2009	1	Bloater	1	2	Frankfort	1	110	250	0	0	0	0	0	0	0	0	0	0	0	0	1	2115	0	0	0	0	0	0
253	0	0	0	0.3624	1	97	47.6911	1	12765	26766	2010	2	Bloater	1	2	SturgeonBay	2	82	140	0	0	0	0	0	0	0	0	0	0	0	0	0	0	0	0	0	0	0	0
254	93.9865	1	3204	0	0	0	0.49868	1	17	3409	2010	2	Bloater	1	2	Frankfort	1	128	201	0	0	0	0	0	0	0	0	0	0	0	0	0	0	0	0	0	0	0	0
255	3.56841	1	1055	0.00338	0	0	60.1015	1	17769	29565	2010	2	Smelt	2	5	SturgeonBay	2	82	97	0	0	0	0	0	0	0	0	0	0	0	0	1	296	0	0	0	0	0	0
256	49.4568	1	6601	0.03746	0	0	32.1046	1	4285	13347	2010	2	NineSpine	1	3	Frankfort	1	82	68	0	0	0	0	0	0	0	0	0	0	0	0	1	1872	0	0	0	0	0	0
257	79.3065	1	4940	0.12843	1	8	9.03837	1	563	6229	2009	1	NineSpine	1	3	Frankfort	1	91	77	0	0	0	0	0	0	1	280	0	0	0	0	0	0	0	0	0	0	0	0
258	0.03053	1	3	0.04071	0	0	36.8716	1	3623	9826	2010	2	NineSpine	1	3	TwoRivers	3	99	63	0	0	0	0	0	0	1	102	0	0	0	0	0	0	0	0	0	0	0	0
259	2.11734	1	528	1.7845	1	445	47.5198	1	11850	24937	2010	2	Bloater	1	2	SturgeonBay	2	82	112	0	0	0	0	0	0	0	0	0	0	0	0	0	0	0	0	0	0	0	0
260	0.72464	0	0	0	0	0	0	0	0	138	2009	1	SlimySculpin	1	4	TwoRivers	3	91	75	0	0	0	0	0	0	0	0	0	0	0	0	1	860	0	0	0	0	0	0
261	54.1324	1	5194	0	0	0	17.9885	1	1726	9595	2010	2	Alewife	2	1	Frankfort	1	110	121	0	0	0	0	0	0	0	0	0	0	0	0	0	0	0	0	0	0	0	0
262	0.01598	1	4	0.75894	1	190	37.5235	1	9394	25035	2010	2	Bloater	1	2	SturgeonBay	2	82	108	0	0	0	0	0	0	0	0	0	0	0	0	0	0	0	0	0	0	0	0
263	62.9905	1	8973	0.69498	1	99	14.9526	1	2130	14245	2009	1	NineSpine	1	3	Frankfort	1	91	66	0	0	0	0	0	0	0	0	0	0	0	0	0	0	0	0	0	0	0	0
264	0.08593	1	11	0.4609	1	59	38.4892	1	4927	12801	2010	2	Bloater	1	2	SturgeonBay	2	82	124	13	1	0	0	0	0	0	0	0	0	0	0	0	0	0	0	0	0	0	0
265	58.7571	1	312	0	0	0	0	0	0	531	2010	2	NineSpine	1	3	Frankfort	1	82	73	0	0	0	0	0	0	1	585	0	0	0	0	1	23	0	0	0	0	0	0
266	0.00498	0	1	4.5011	1	904	34.0619	1	6841	20084	2010	2	NineSpine	1	3	TwoRivers	3	99	55	0	0	0	0	0	0	0	0	0	0	0	0	0	0	0	0	0	0	0	0
267	0.45249	1	3	0	0	0	0	0	0	663	2009	1	Alewife	2	1	Frankfort	1	73	125	105	1	0	0	0	0	0	0	0	0	0	0	0	0	0	0	0	0	0	0
268	3.35095	1	894	0.49852	1	133	63.4094	1	16917	26679	2010	2	Smelt	2	5	TwoRivers	3	99	104	0	0	0	0	0	0	0	0	0	0	0	0	0	0	0	0	0	0	0	0
269	0	0	0	0	0	0	0	0	0	7	2009	1	SlimySculpin	1	4	Frankfort	1	82	63	0	0	0	0	0	0	0	0	0	0	0	0	0	0	0	0	0	0	0	0
270	0.20016	1	5	0.48038	1	12	39.4316	1	985	2498	2009	1	Bloater	1	2	Frankfort	1	128	145	0	0	0	0	0	0	0	0	0	0	0	0	0	0	0	0	0	0	0	0
271	30.7692	0	0	0	0	0	0	0	0	13	2009	1	SlimySculpin	1	4	Frankfort	1	110	84	0	0	0	0	0	0	1	126	0	0	0	0	0	0	0	0	0	0	0	0
272	89.071	1	9291	0	0	0	2.88563	1	301	10431	2009	1	NineSpine	1	3	Frankfort	1	110	71	0	0	0	0	0	0	0	0	0	0	0	0	0	0	0	0	0	0	0	0
273	0	0	0	0.15808	1	24	30.3649	1	4610	15182	2010	2	Bloater	1	2	SturgeonBay	2	82	120	3	1	0	0	0	0	0	0	0	0	0	0	0	0	0	0	0	0	0	0
274	0.99609	1	176	0.02264	0	0	66.5742	1	11763	17669	2010	2	Bloater	1	2	Frankfort	1	82	125	0	0	0	0	0	0	0	0	0	0	0	0	0	0	0	0	0	0	0	0
275	0	0	0	0.04547	0	0	21.9831	1	5802	26393	2010	2	Bloater	1	2	SturgeonBay	2	82	140	0	0	0	0	0	0	1	190	0	0	0	0	0	0	0	0	0	0	0	0
276	0	0	0	0.05546	0	0	65.9734	1	4758	7212	2010	2	Smelt	2	5	TwoRivers	3	99	101	0	0	0	0	0	0	0	0	0	0	0	0	0	0	0	0	0	0	0	0
277	20.9557	1	3412	0.36851	1	60	50.8169	1	8274	16282	2010	2	Alewife	2	1	Frankfort	1	91	80	3	1	0	0	0	0	0	0	0	0	0	0	0	0	0	0	0	0	0	0
278	83.3137	1	11329	0	0	0	7.44962	1	1013	13598	2010	2	NineSpine	1	3	Frankfort	1	82	72	0	0	0	0	0	0	0	0	0	0	0	0	1	1451	0	0	0	0	0	0
279	90.4983	1	11515	0	0	0	3.71738	1	473	12724	2010	2	NineSpine	1	3	Frankfort	1	82	72	0	0	0	0	0	0	0	0	0	0	0	0	1	253	0	0	0	0	0	0
280	0.28997	1	30	0.82157	1	85	68.6835	1	7106	10346	2010	2	Alewife	2	1	Frankfort	1	128	157	0	0	0	0	0	0	0	0	0	0	0	0	0	0	0	0	0	0	0	0
281	12.766	0	0	0	0	0	0	0	0	141	2009	1	Bloater	1	2	Frankfort	1	128	141	0	0	0	0	0	0	1	3	0	0	0	0	0	0	0	0	0	0	0	0
282	0.00998	0	1	0.07987	0	0	59.4249	1	5952	10016	2010	2	NineSpine	1	3	TwoRivers	3	99	63	0	0	0	0	0	0	0	0	0	0	0	0	0	0	0	0	0	0	0	0
283	0	0	0	0	0	0	0	0	0	215	2009	1	SlimySculpin	1	4	TwoRivers	3	91	87	5	1	0	0	0	0	0	0	0	0	0	0	1	3440	0	0	0	0	0	0
284	2.1181	1	99	6.7608	1	316	60.8045	1	2842	4674	2010	2	Bloater	1	2	Frankfort	1	82	126	0	0	0	0	0	0	0	0	0	0	0	0	0	0	0	0	0	0	0	0
285	44	0	0	0	0	0	0	0	0	25	2010	2	Smelt	2	5	Frankfort	1	82	95	0	0	0	0	0	0	0	0	0	0	0	0	0	0	0	0	0	0	0	0
287	9.34574	1	1527	0	0	0	24.6343	1	4025	16339	2010	2	Smelt	2	5	TwoRivers	3	99	104	0	0	0	0	0	0	0	0	0	0	0	0	1	8	0	0	0	0	0	0
288	28.8854	1	1682	0.08587	0	0	49.0297	1	2855	5823	2010	2	NineSpine	1	3	Frankfort	1	82	76	0	0	0	0	0	0	0	0	0	0	0	0	0	0	0	0	0	0	0	0
290	93.0754	1	457	0	0	0	0	0	0	491	2009	1	Alewife	2	1	Frankfort	1	128	120	0	0	0	0	0	0	0	0	0	0	0	0	0	0	0	0	0	0	0	0
291	0.03918	0	1	0.82288	1	21	63.9107	1	1631	2552	2010	2	Alewife	2	1	TwoRivers	3	99	175	282	1	0	0	0	0	0	0	0	0	0	0	0	0	0	0	0	0	0	0
292	81.5476	1	274	0	0	0	0	0	0	336	2010	2	NineSpine	1	3	Frankfort	1	82	74	0	0	0	0	0	0	0	0	0	0	0	0	0	0	0	0	0	0	0	0
293	0	0	0	0	0	0	0.03028	0	0	3303	2009	1	SlimySculpin	1	4	SturgeonBay	2	82	55	0	0	0	0	0	0	0	0	0	0	0	0	0	0	0	0	0	0	0	0
294	0	0	0	0.00789	0	0	66.0016	1	8369	12680	2010	2	Smelt	2	5	TwoRivers	3	99	109	0	0	0	0	0	0	0	0	0	0	0	0	0	0	0	0	0	0	0	0
295	1.54525	1	217	1.24617	1	175	50.9649	1	7157	14043	2010	2	Alewife	2	1	TwoRivers	3	99	93	0	0	0	0	0	0	0	0	0	0	0	0	0	0	0	0	0	0	0	0
296	0	0	0	2.08333	1	41	54.4715	1	1072	1968	2010	2	NineSpine	1	3	TwoRivers	3	99	71	0	0	0	0	0	0	0	0	0	0	0	0	0	0	0	0	0	0	0	0
297	0	0	0	0	0	0	0	0	0	630	2010	2	Smelt	2	5	SturgeonBay	2	82	127	0	0	0	0	0	0	0	0	0	0	0	0	0	0	0	0	0	0	0	0
299	0	0	0	0	0	0	0	0	0	70	2009	1	SlimySculpin	1	4	TwoRivers	3	91	75	0	0	0	0	0	0	0	0	0	0	0	0	0	0	0	0	0	0	0	0
300	2.47314	1	290	0.76753	1	90	71.4992	1	8384	11726	2009	1	Alewife	2	1	Frankfort	1	110	148	0	0	0	0	0	0	0	0	0	0	0	0	0	0	0	0	0	0	0	0
301	0	0	0	0	0	0	27.7132	1	286	1032	2010	2	Bloater	1	2	SturgeonBay	2	82	95	0	0	0	0	0	0	0	0	0	0	0	0	0	0	0	0	0	0	0	0
302	51.7034	1	258	0	0	0	0	0	0	499	2009	1	NineSpine	1	3	Frankfort	1	82	65	0	0	0	0	0	0	0	0	0	0	0	0	0	0	0	0	0	0	0	0
303	90.6077	1	1968	0	0	0	7.09024	1	154	2172	2010	2	NineSpine	1	3	Frankfort	1	82	64	0	0	0	0	0	0	0	0	0	0	0	0	0	0	0	0	0	0	0	0
304	0.04303	0	1	0	0	0	25.0861	1	583	2324	2010	2	Alewife	2	1	SturgeonBay	2	82	91	0	0	0	0	0	0	0	0	0	0	0	0	0	0	0	0	0	0	0	0
305	10.3896	0	0	0	0	0	0	0	0	154	2010	2	Alewife	2	1	Frankfort	1	128	159	0	0	0	0	0	0	0	0	0	0	0	0	0	0	0	0	0	0	0	0
306	0	0	0	0	0	0	0	0	0	86	2010	2	Smelt	2	5	SturgeonBay	2	82	134	0	0	0	0	0	0	0	0	0	0	0	0	0	0	0	0	0	0	0	0
307	0.22645	1	28	5.44278	1	673	53.4492	1	6609	12365	2010	2	Bloater	1	2	SturgeonBay	2	82	138	0	0	0	0	0	0	0	0	0	0	0	0	0	0	0	0	0	0	0	0
308	0	0	0	0	0	0	0	0	0	6	2009	1	SlimySculpin	1	4	TwoRivers	3	91	85	0	0	0	0	0	0	0	0	0	0	0	0	0	0	0	0	0	0	0	0
309	0	0	0	0	0	0	0	0	0	41	2009	1	SlimySculpin	1	4	TwoRivers	3	91	81	0	0	0	0	0	0	0	0	0	0	0	0	0	0	0	0	0	0	0	0
310	66.6667	0	0	0	0	0	0	0	0	6	2009	1	SlimySculpin	1	4	TwoRivers	3	91	61	0	0	0	0	0	0	0	0	0	0	0	0	0	0	0	0	0	0	0	0
311	0.0291	0	1	0.14548	1	5	70.6721	1	2429	3437	2010	2	Alewife	2	1	Frankfort	1	91	69	0	0	0	0	0	0	0	0	0	0	0	0	0	0	0	0	0	0	0	0
312	20.7207	0	0	0	0	0	0	0	0	111	2009	1	Bloater	1	2	Frankfort	1	110	240	0	0	0	0	0	0	0	0	0	0	0	0	0	0	0	0	0	0	0	0
313	0	0	0	0	0	0	0	0	0	5	2010	2	Bloater	1	2	Frankfort	1	128	229	0	0	0	0	0	0	0	0	0	0	0	0	0	0	0	0	0	0	0	0
314	30	0	0	0	0	0	0	0	0	10	2010	2	Smelt	2	5	Frankfort	1	82	105	0	0	0	0	0	0	0	0	0	0	0	0	0	0	0	0	0	0	0	0
315	0.33535	1	97	1.66984	1	483	65.3068	1	18890	28925	2010	2	Bloater	1	2	Frankfort	1	110	148	0	0	0	0	0	0	0	0	0	0	0	0	0	0	0	0	0	0	0	0
316	0	0	0	0	0	0	0	0	0	1	2009	1	SlimySculpin	1	4	Frankfort	1	128	58	0	0	0	0	0	0	0	0	0	0	0	0	0	0	0	0	0	0	0	0
317	0.68143	1	4	0	0	0	0	0	0	587	2009	1	Bloater	1	2	Frankfort	1	73	128	0	0	0	0	0	0	0	0	0	0	0	0	0	0	0	0	0	0	0	0
318	55.6787	1	402	0	0	0	0	0	0	722	2010	2	Smelt	2	5	Frankfort	1	82	95	0	0	0	0	0	0	0	0	0	0	0	0	0	0	0	0	0	0	0	0
319	0	0	0	0	0	0	0	0	0	127	2010	2	Alewife	2	1	Frankfort	1	110	93	0	0	0	0	0	0	0	0	0	0	0	0	0	0	0	0	0	0	0	0
320	0.07675	0	1	0	0	0	21.0284	1	274	1303	2010	2	Alewife	2	1	SturgeonBay	2	82	71	0	0	0	0	0	0	0	0	0	0	0	0	0	0	0	0	0	0	0	0
321	0	0	0	0.05309	0	0	37.8592	1	5705	15069	2010	2	Bloater	1	2	SturgeonBay	2	82	91	0	0	0	0	0	0	0	0	0	0	0	0	0	0	0	0	0	0	0	0
322	73.3333	0	0	0	0	0	0	0	0	15	2010	2	Bloater	1	2	Frankfort	1	128	192	0	0	0	0	0	0	0	0	0	0	0	0	0	0	0	0	0	0	0	0
323	0	0	0	0	0	0	0	0	0	14	2009	1	SlimySculpin	1	4	Frankfort	1	82	79	0	0	0	0	0	0	0	0	0	0	0	0	0	0	0	0	0	0	0	0
324	0	0	0	0.03712	0	0	39.4581	1	1063	2694	2010	2	Bloater	1	2	SturgeonBay	2	82	104	0	0	0	0	0	0	0	0	0	0	0	0	0	0	0	0	0	0	0	0
325	20.1923	0	0	0	0	0	0	0	0	104	2009	1	SlimySculpin	1	4	Frankfort	1	91	64	0	0	0	0	0	0	0	0	0	0	0	0	0	0	0	0	0	0	0	0
326	0	0	0	0.02558	0	0	29.821	1	1166	3910	2010	2	Bloater	1	2	SturgeonBay	2	82	91	0	0	0	0	0	0	0	0	0	0	0	0	0	0	0	0	0	0	0	0
327	1.62162	0	0	0	0	0	0	0	0	185	2009	1	Alewife	2	1	Frankfort	1	82	86	0	0	0	0	0	0	0	0	0	0	0	0	0	0	0	0	0	0	0	0
328	0	0	0	0.26486	1	32	55.0985	1	6657	12082	2010	2	NineSpine	1	3	TwoRivers	3	99	72	0	0	0	0	0	0	0	0	0	0	0	0	0	0	0	0	0	0	0	0
329	41.7166	1	2576	5.61943	1	347	31.9838	1	1975	6175	2009	1	NineSpine	1	3	Frankfort	1	91	79	0	0	0	0	0	0	0	0	0	0	0	0	0	0	0	0	0	0	0	0
331	3.125	0	0	0	0	0	0	0	0	32	2010	2	Smelt	2	5	Frankfort	1	82	112	0	0	0	0	0	0	0	0	0	0	0	0	0	0	0	0	0	0	0	0
332	0.44534	1	22	1.92308	1	95	63.8259	1	3153	4940	2010	2	Bloater	1	2	Frankfort	1	82	141	3	1	0	0	0	0	0	0	0	0	0	0	0	0	0	0	0	0	0	0
333	0.49858	1	7	0.99715	1	14	64.1738	1	901	1404	2010	2	Bloater	1	2	Frankfort	1	128	154	0	0	0	0	0	0	1	75	0	0	0	0	0	0	0	0	0	0	0	0
334	0	0	0	0.20294	1	8	30.8727	1	1217	3942	2010	2	Bloater	1	2	SturgeonBay	2	82	194	0	0	0	0	0	0	0	0	0	0	0	0	0	0	0	0	0	0	0	0
335	0	0	0	0	0	0	48.9885	1	1235	2521	2010	2	NineSpine	1	3	SturgeonBay	2	82	63	0	0	0	0	0	0	0	0	0	0	0	0	0	0	0	0	0	0	0	0
336	33.2618	1	155	0	0	0	0	0	0	466	2009	1	NineSpine	1	3	Frankfort	1	128	75	0	0	0	0	0	0	0	0	0	0	0	0	0	0	0	0	0	0	0	0
337	0.23129	1	31	0.08953	0	0	73.9387	1	9910	13403	2010	2	Alewife	2	1	TwoRivers	3	99	174	0	0	0	0	0	0	0	0	0	0	0	0	0	0	0	0	0	0	0	0
338	0.20185	1	7	0.11534	1	4	57.526	1	1995	3468	2010	2	Alewife	2	1	Frankfort	1	82	117	298	1	0	0	0	0	0	0	0	0	0	0	0	0	0	0	0	0	0	0
339	23.1965	1	373	1.74129	1	28	39.3035	1	632	1608	2010	2	Bloater	1	2	Frankfort	1	82	148	0	0	0	0	0	0	0	0	0	0	0	0	0	0	0	0	0	0	0	0
340	34.5794	0	0	0	0	0	0	0	0	107	2009	1	SlimySculpin	1	4	Frankfort	1	110	89	0	0	0	0	0	0	0	0	0	0	0	0	0	0	0	0	0	0	0	0
341	0.0377	1	7	0.50619	1	94	39.7469	1	7381	18570	2010	2	Bloater	1	2	SturgeonBay	2	82	99	0	0	0	0	0	0	0	0	0	0	0	0	0	0	0	0	0	0	0	0
342	0.01051	0	1	0.1472	1	14	47.8604	1	4552	9511	2010	2	Bloater	1	2	SturgeonBay	2	82	131	0	0	0	0	0	0	0	0	0	0	0	0	0	0	0	0	0	0	0	0
343	0	0	0	0	0	0	0	0	0	132	2009	1	Alewife	2	1	Frankfort	1	91	92	0	0	0	0	0	0	0	0	0	0	0	0	0	0	0	0	0	0	0	0
344	0	0	0	0	0	0	69.1142	1	6749	9765	2010	2	NineSpine	1	3	SturgeonBay	2	82	76	0	0	0	0	0	0	0	0	0	0	0	0	0	0	0	0	0	0	0	0
345	0	0	0	0	0	0	0	0	0	49	2009	1	SlimySculpin	1	4	Frankfort	1	110	72	0	0	0	0	0	0	0	0	0	0	0	0	0	0	0	0	0	0	0	0
346	99.6146	1	2585	0	0	0	0.03854	0	0	2595	2009	1	Bloater	1	2	Frankfort	1	110	228	0	0	0	0	0	0	0	0	0	0	0	0	0	0	0	0	0	0	0	0
347	16.9426	1	655	0	0	0	0.12933	1	5	3866	2009	1	Smelt	2	5	Frankfort	1	110	123	0	0	0	0	0	0	0	0	0	0	0	0	0	0	0	0	0	0	0	0
348	66.6667	0	0	0	0	0	0	0	0	3	2009	1	SlimySculpin	1	4	Frankfort	1	82	74	0	0	0	0	0	0	0	0	0	0	0	0	0	0	0	0	0	0	0	0
349	0	0	0	0	0	0	0	0	0	527	2010	2	Bloater	1	2	Frankfort	1	110	167	0	0	0	0	0	0	0	0	0	0	0	0	0	0	0	0	0	0	0	0
350	0.06	1	11	0.45817	1	84	33.9806	1	6230	18334	2010	2	Bloater	1	2	SturgeonBay	2	82	138	0	0	0	0	0	0	0	0	0	0	0	0	0	0	0	0	0	0	0	0
351	86.8464	1	1063	2.94118	1	36	6.94444	1	85	1224	2009	1	Alewife	2	1	Frankfort	1	73	78	0	0	0	0	0	0	0	0	0	0	0	0	0	0	0	0	0	0	0	0
352	0	0	0	0	0	0	0	0	0	1	2009	1	SlimySculpin	1	4	TwoRivers	3	91	63	0	0	0	0	0	0	0	0	0	0	0	0	0	0	0	0	0	0	0	0
353	0	0	0	0	0	0	0	0	0	1	2009	1	SlimySculpin	1	4	Frankfort	1	128	84	0	0	0	0	0	0	0	0	0	0	0	0	0	0	0	0	0	0	0	0
354	0	0	0	0	0	0	0	0	0	10	2009	1	Bloater	1	2	Frankfort	1	110	144	0	0	0	0	0	0	0	0	0	0	0	0	0	0	0	0	0	0	0	0
355	0.59517	1	147	0.34819	1	86	44.4228	1	10972	24699	2010	2	Bloater	1	2	SturgeonBay	2	82	116	0	0	0	0	0	0	0	0	0	0	0	0	0	0	0	0	0	0	0	0
356	0	0	0	0	0	0	0	0	0	4	2009	1	SlimySculpin	1	4	Frankfort	1	82	66	0	0	0	0	0	0	0	0	0	0	0	0	0	0	0	0	0	0	0	0
357	89.0023	1	785	0	0	0	0	0	0	882	2009	1	Bloater	1	2	Frankfort	1	82	130	0	0	0	0	0	0	0	0	0	0	0	0	0	0	0	0	0	0	0	0
358	0.07215	1	3	0.02405	0	0	26.7436	1	1112	4158	2010	2	Bloater	1	2	SturgeonBay	2	82	130	0	0	0	0	0	0	0	0	0	0	0	0	0	0	0	0	0	0	0	0
359	37.8272	1	2023	1.00972	1	54	20.2506	1	1083	5348	2009	1	Alewife	2	1	Frankfort	1	128	135	1670	1	0	0	0	0	0	0	0	0	0	0	0	0	0	0	0	0	0	0
360	0	0	0	0	0	0	0	0	0	277	2010	2	NineSpine	1	3	TwoRivers	3	99	70	0	0	0	0	0	0	0	0	0	0	0	0	0	0	0	0	0	0	0	0
361	26.9631	1	1528	0.51173	1	29	33.4922	1	1898	5667	2009	1	Alewife	2	1	Frankfort	1	128	146	1457	1	0	0	0	0	0	0	0	0	0	0	0	0	0	0	0	0	0	0
362	87.6289	0	0	0	0	0	0	0	0	194	2009	1	Bloater	1	2	Frankfort	1	110	209	0	0	0	0	0	0	0	0	0	0	0	0	0	0	0	0	0	0	0	0
363	3.66531	1	799	0.00459	0	0	66.1636	1	14423	21799	2010	2	Smelt	2	5	SturgeonBay	2	82	130	0	0	0	0	0	0	0	0	0	0	0	0	0	0	0	0	0	0	0	0
365	0	0	0	0	0	0	0	0	0	846	2010	2	Bloater	1	2	SturgeonBay	2	82	95	0	0	0	0	0	0	0	0	0	0	0	0	0	0	0	0	0	0	0	0
366	23.2323	0	0	0	0	0	0	0	0	99	2009	1	SlimySculpin	1	4	TwoRivers	3	91	50	0	0	0	0	0	0	1	57	0	0	0	0	0	0	0	0	0	0	0	0
367	3.68664	1	16	0	0	0	0	0	0	434	2009	1	SlimySculpin	1	4	TwoRivers	3	91	79	15	1	0	0	0	0	0	0	0	0	0	0	0	0	0	0	0	0	0	0
368	0	0	0	0.02881	0	0	46.8453	1	3252	6942	2010	2	NineSpine	1	3	SturgeonBay	2	82	66	0	0	0	0	0	0	0	0	0	0	0	0	0	0	0	0	0	0	0	0
369	83.8811	1	536	0	0	0	0	0	0	639	2009	1	Alewife	2	1	Frankfort	1	128	156	4	1	0	0	0	0	0	0	0	0	0	0	0	0	0	0	0	0	0	0
370	0.86431	1	349	14.6116	1	5900	55.0137	1	22214	40379	2010	2	Alewife	2	1	TwoRivers	3	99	123	1687	1	0	0	0	0	0	0	0	0	0	0	0	0	0	0	0	0	0	0
371	31.5069	0	0	0	0	0	0	0	0	73	2010	2	Smelt	2	5	Frankfort	1	82	119	0	0	0	0	0	0	0	0	0	0	0	0	0	0	0	0	0	0	0	0
372	0	0	0	0	0	0	0	0	0	6	2009	1	SlimySculpin	1	4	TwoRivers	3	91	69	0	0	0	0	0	0	0	0	0	0	0	0	0	0	0	0	0	0	0	0
373	0	0	0	0	0	0	0	0	0	341	2010	2	Bloater	1	2	SturgeonBay	2	82	124	0	0	0	0	0	0	0	0	0	0	0	0	0	0	0	0	0	0	0	0
374	24	0	0	0	0	0	0	0	0	25	2009	1	SlimySculpin	1	4	SturgeonBay	2	82	65	0	0	0	0	0	0	0	0	0	0	0	0	0	0	0	0	0	0	0	0
375	80.5517	1	584	0	0	0	0	0	0	725	2009	1	NineSpine	1	3	Frankfort	1	82	69	15	1	0	0	0	0	0	0	0	0	0	0	0	0	0	0	0	0	0	0
376	44.3515	0	0	0	0	0	0	0	0	239	2009	1	NineSpine	1	3	Frankfort	1	82	76	0	0	0	0	0	0	0	0	0	0	0	0	0	0	0	0	0	0	0	0
377	67.4419	0	0	0	0	0	0	0	0	43	2009	1	Bloater	1	2	Frankfort	1	110	164	0	0	0	0	0	0	0	0	0	0	0	0	0	0	0	0	0	0	0	0
378	1.06893	1	419	2.5588	1	1003	69.774	1	27350	39198	2010	2	Alewife	2	1	TwoRivers	3	99	155	512	1	0	0	0	0	0	0	0	0	0	0	0	0	0	0	0	0	0	0
379	0	0	0	0	0	0	0	0	0	21	2010	2	Bloater	1	2	Frankfort	1	128	161	0	0	0	0	0	0	0	0	0	0	0	0	0	0	0	0	0	0	0	0
380	0	0	0	0	0	0	0.56391	1	6	1064	2009	1	Smelt	2	5	Frankfort	1	110	53	0	0	0	0	0	0	0	0	0	0	0	0	0	0	0	0	0	0	0	0
381	13.913	0	0	0	0	0	0	0	0	1150	2009	1	SlimySculpin	1	4	Frankfort	1	128	61	0	0	0	0	0	0	0	0	0	0	0	0	0	0	0	0	0	0	0	0
382	0.15048	1	9	0.10032	1	6	48.3197	1	2890	5981	2010	2	Smelt	2	5	SturgeonBay	2	82	135	0	0	0	0	0	0	0	0	0	0	0	0	0	0	0	0	0	0	0	0
383	48.7503	1	2243	0.41295	1	19	9.88915	1	455	4601	2009	1	Alewife	2	1	Frankfort	1	128	127	1526	1	0	0	0	0	0	0	0	0	0	0	0	0	0	0	0	0	0	0
384	9.66341	1	89	0	0	0	0	0	0	921	2009	1	SlimySculpin	1	4	Frankfort	1	91	59	0	0	0	0	0	0	0	0	0	0	0	0	0	0	0	0	0	0	0	0
678	0	0	0	0	0	0	0	0	0	5	2010	2	Smelt	2	5	TwoRivers	3	99	115	0	0	0	0	0	0	0	0	0	0	0	0	0	0	0	0	0	0	0	0
789	0	0	0	0	0	0	0	0	0	0	2010	2	Smelt	2	5	Frankfort	1	82	135	0	0	0	0	0	0	0	0	0	0	0	0	0	0	0	0	0	0	0	0
876	0	0	0	0	0	0	0	0	0	0	2010	2	NineSpine	1	3	Frankfort	1	82	76	0	0	0	0	0	0	0	0	0	0	0	0	0	0	0	0	0	0	0	0

## Sheet: METADATA
ITSSAMNUM	a random sample number to track data more efficiently
RELATIVE READ ABUNDANCE (RRA)	sequences had a relative read abundance (RRA) which was determined as a percent relative to the total number of quality controlled sequences recovered from that sample for three native prey and for reads from the universal primer set
RRA_seqnum_0.10cutoff	This defines the sequence read numbers for the resepctive line of data for a predator and prey specis that resulted using cutoffs and quality controls listed in methods
LERAY_SQREADNUM	This was the number of sequence reads after quality control and filtering steps that resulted for each individual predator sample when using the Leray univeral primer set
Year	Sampling year
yearcode	Coding for years
Predator_Spec	Predator species
Pred_nat	Native or not native for predators
Pred_code	Coding for predators
SITE_Col	Names of nearest cities to offshore sampling locations, names of our sampling sites
site_code	Coding for sites
Col_Depth_m	Depth the trawl was taken at in meters
PredTL_mm	The total length of the respective predator sample, for each row
BYTHOTREPHES_BY_UNI_SEQCOUNT	Quality filtered and controlled sequences for this target prey (Bythotrephes longimanus) for from the universal primer set
BYTHOTREPHES_BY_UNI_PRES1_ABS0	Presence absence for Quality filtered and controlled sequences for this target prey (Bythotrephes longimanus) for from the universal primer set
BYTHTREPHES_BYTARGET_PRES1_ABS0	Presence absence for Quality filtered and controlled sequences for this target prey (Bythotrephes longimanus) for from the target primer set
BYTHOREPHES_BYTARGET_SEQCOUNT	Quality filtered and controlled sequences for this target prey (Bythotrephes longimanus) for from the target primer set
CERC_BY_UNI_PRES1_ABS0	Presence absence for Quality filtered and controlled sequences for this target prey (Cercopagis pengoi) for from the universal primer set
CERC_BY_UNI_SEQCOUNT	Quality filtered and controlled sequences for this target prey (Cercopagis pengoi) for from the universal primer set
CERC_BY_TARGET_PRES1_ABS0	Presence absence for Quality filtered and controlled sequences for this target prey (Cercopagis pengoi) for from the target primer set
CERC_BY_TARGET_SEQCOUNT	Quality filtered and controlled sequences for this target prey (Cercopegis pengoi) for from the target primer set
HEMI_BY_UNI_PRES1_ABS0	Presence absence for Quality filtered and controlled sequences for this target prey (Hemimysis anomala) for from the universal primer set
HEMI_BY_UNI_SQCOUNT	Quality filtered and controlled sequences for this target prey (Hemimysis anomala) for from the universal primer set
HEMI_BY_TARGETPRES1_ABS0	Presence absence for Quality filtered and controlled sequences for this target prey (Hemimysis anomala) for from the target primer set
HEMI_BY_TARGET_SEQCOUNT	Quality filtered and controlled sequences for this target prey (Hemimysis anomala) for from the target primer set
QUAG_BY_TARGET_PRES1_ABS0	Presence absence for Quality filtered and controlled sequences for this target prey (Dreissena rostriformis bugensis) for from the target primer set
QUAG_BY_TARGET_SEQCOUNT	Quality filtered and controlled sequences for this target prey (Dreissena rostriformis bugensis) for from the target primer set
QUAG_BY_UNI_SQCOUNT	Quality filtered and controlled sequences for this target prey (Dreissena rostriformis bugensis) for from the universal primer set
QUAG_BY_UNI_PRES1_ABS0	Presence absence for Quality filtered and controlled sequences for this target prey (Dreissena rostriformis bugensis) for from the universal primer set
DREI_POLY_BY_UNI_PRES1_ABS0	Presence absence for Quality filtered and controlled sequences for this target prey (Dreissena polymorpha) for from the universal primer set
DREI_POLY_BY_UNI_SQCOUNT	Quality filtered and controlled sequences for this target prey (Dreissena polymorpha) for from the universal primer set
DREI_POLY_BY_TARGET_PRES1_ABS0	Presence absence for Quality filtered and controlled sequences for this target prey (Dreissena polymorpha) for from the target primer set
DREI_POLY_BY_TARGET_SQCOUNT	Quality filtered and controlled sequences for this target prey (Dreissena polymorpha) for from the target primer set
